# Supplementary material for: An annotated checklist of Conopidae (Diptera) of Armenia
Source: Zookeys. 2026 Jul 23;1286:63–81. doi: 10.3897/zookeys.1286.187591 (PMC13424831; doi:10.3897/zookeys.1286.187591)
Supplement: Supplementary material 1 — Conopidae distribution data [file zookeys-1286-063_article-187591__-s001.xlsx]

## Sheet: Лист1
GENUS	SPECIES	MALES	FEMALES	LATITUDE	LONGITUDE	ALTITUDE	PROVINCE	MUNICIPALITY or SITE	DATE	COLLECTOR
Brachyceraea	brevicornis	1		40.3640º	44.2477º	1770	Aragatsotn	Orgov	06.08.2025	M. Aubert, V. Leclercq, R. Le Divelec
		1					Kotayk		09.08.1928	M. Makaryan
			1				Yerevan		16.06.1924	unknown
		1	1	39.8741º	45.4166º	1660	Vayots Dzor	Hermon	28.07.2025	M. Aubert, V. Leclercq, R. Le Divelec
		1					Syunik	Shvanidzor	08.07.1929	A. Schelkovnikov
			1	38.9711º	46.2207º	1157	Syunik	Vardanidzor	19.06.2024	M. Aubert, V. Leclercq
		2		38.9179º	46.2188º	812	Syunik	Meghri	19.06.2024	M. Aubert, V. Leclercq
Conops	flavifrons		1	40.3640°	44.2477°	1770	Aragatsotn	Orgov	06.08.2025	M. Aubert, V. Leclercq, R. Le Divelec
			2	39.8889°	44.7327°	950	Ararat	Goravan	10.06.2024	M. Aubert, V. Leclercq, R. Le Divelec
			2	39.8882°	44.7344°	963	Ararat	Goravan	12.06.2025	N. Grigoryan
		1	3	40.1690°	44.5278°	1050	Yerevan	Charents street	26.07.2025	M. Aubert, V. Leclercq, R. Le Divelec
			1				Syunik	Zangezur	24.07.1924	Izmailov
			1	38.9176 °	46.3380°	480	Syunik	Alvank	20.07.2024	light traps
Conops	silaceus		1	40.3640°	44.2477°	1770	Aragatsotn	Orgov	06.08.2025	M. Aubert, V. Leclercq, R. Le Divelec
Leopoldius	coronatus	1	1	39.0902°	46.4783°	1013	Syunik	Shikahogh State Reserve	15.07.2025, 11.08.2024	N. Grigoryan
Physocephala	antiqua		1	40.0796°	44.1317°	870	Ararat	Eghegnut	27.07.2025	M. Aubert, V. Leclercq, R. Le Divelec
Physocephala	chrysorrhoea	1	1	40.0994°	44.1298°		Armavir	Zartonk	27.07.2025	M. Aubert, V. Leclercq, R. Le Divelec
		1		40.3747°	43.6183°	1316	Vayots Dzor	Getap	03.07.2024	N. Grigoryan
Physocephala	nigra	1		40.6222°	44.4663°	2046	Kotayk	Hankavan	04.07.2025	N. Grigoryan
Physocephala	pusilla		1	40.2952°	44.2786	1070	Aragatsotn	Agarak	06.08.2025	M. Aubert, V. Leclercq, R. Le Divelec
		1		40.0761°	44.6276°	1100	Ararat	Azat Reservoir	21.07.2025	M. Kalashian
			1	40.0796°	44.1317°	870		Eghegnut	27.07.2025	M. Aubert, V. Leclercq, R. Le Divelec
		1	1	40.2064°	44.3225°	940	Armavir	Shahumyan	07.08.2025	M. Aubert, V. Leclercq, R. Le Divelec
		1		40.2489°	44.2771°	950		Amberd	07.08.2025	M. Aubert, V. Leclercq, R. Le Divelec
			1				Yerevan		25.06.1924	A. Schelkovnikov
		1		40.195°	44.517°	1125		Victory Park	09.06.2024	M. Aubert, V. Leclercq
		5		40.1690°	44.5278°	1050		Charents street	26.07.2025	M. Aubert, V. Leclercq, R. Le Divelec
		1		40.3747°	43.6183°	1316	Vayots Dzor	Getap	03.07.2024	N. Grigoryan
			1				Syunik	Megri	12.06.1925	M. Rjabov
		3		38.9179°	46.2188°	812		Megri	19.06.2024	M. Aubert, V. Leclercq
		1		38.9892°	46.1865°	1342		Arevik National Park «Boghaqar»	28.08.2025	T. Ghrejian
Physocephala	rufipes		1	40.3640°	44.2477°	1770	Aragatsotn	Orgov	06.08.2025	M. Aubert, V. Leclercq, R. Le Divelec
		1	1	39.8741°	45.4166°	1660	Vayots Dzor	Hermon	28.07.2025	M. Aubert, V. Leclercq, R. Le Divelec
Physocephala	variegata		1	39.8882°	44.7344°	963	Ararat	Goravan	12.06.2025	N. Grigoryan
Physocephala	vittata	1		38.9711°	46.2207°	1157	Syunik	Vardanidzor	19.06.2024	M. Aubert, V. Leclercq
Dalmannia	punctata	1		40.4996°	43.9739°	2260	Aragatsotn	Garnahovit	02.05.2025	M. Kalashian
		1		39.8381°	44.9706°	1975	Ararat	Lanjar	14.06.2024	M. Aubert, V. Leclercq
Merziella	longirostris	1	1	39.9750°	45.5496°	2560	Vayots Dzor	Vardahovit	30.07.2025	M. Aubert, V. Leclercq, R. Le Divelec
Myopa	buccata	1		40.1169°	45.4571°	2069	Gegharkunik	Vardenik	13.06.2024	M. Aubert, V. Leclercq
Myopa	dorsalis		1				Shirak	Gyumri	27.06.1964	Kh. M. Arutyunyan
		1					Lori	Stepanavan	28.06.1920	unknown collector
			1	39.8381°	44.9706°	1975	Ararat	Lanjar	14.06.2024	M. Aubert, V. Leclercq
Myopa	pallida	1		40.1169°	45.4571°	2069	Gegharkunik	Vardenik	13.06.2024	M. Aubert, V. Leclercq
Myopa	picta	1		39.6760°	45.7325°	2205	Syunik	Gorayk	17.06.2024	M. Aubert, V. Leclercq
Myopa	testacea	2		40.1169°	45.4571°	2069	Gegharkunik	Vardenik	13.06.2024	M. Aubert, V. Leclercq
		1	1				Yerevan		22.05.1924, 28.05.1924	A. Schelkovnikov
		2		39.9422°	45.2356°	2138	Vayots Dzor	Nshkhark	14.06.2024	M. Aubert, V. Leclercq
Myopa	variegata	2		40.36404°	44.2477°	1770	Aragatsotn	Orgov	06.08.2025	M. Aubert, V. Leclercq, R. Le Divelec
		1		39.97035°	45.2437°	2310	Vayots Dzor	Nshkhark	01.08.2025	M. Aubert, V. Leclercq, R. Le Divelec
Myopotta	pallipes	1		39.8381°	44.9706°	1975	Ararat	Lanjar	14.06.2024	M. Aubert, V. Leclercq
			1	39.9422°	45.2356°	2138	Vayots Dzor	Nshkhark	14.06.2024	M. Aubert, V. Leclercq
Thecophora	atra	1		41.0761°	43.8047°	2010	Shirak	Tavshut	19.08.2025	M. Kalashian
		1		40.8235°	44.9570°	2000	Tavush	Haghartsin	03.08.2025	M. Aubert, V. Leclercq, R. Le Divelec
		1		40.3640°	44.2477°	1770	Aragatsotn	Orgov	06.08.2025	M. Aubert, V. Leclercq, R. Le Divelec
			1	39.9585°	45.5529°	2400	Vayots Dzor	Vardahovit	29.07.2025	M. Aubert, V. Leclercq, R. Le Divelec
		1		39.9703°	45.2437°	2310		Nshkhark	01.08.2025	M. Aubert, V. Leclercq, R. Le Divelec
			1	39.6760°	45.7325°	2205	Syunik	Gorayk	17.06.2024	M. Aubert, V. Leclercq
		1		38.9179°	46.2188°	812		Meghri	19.06.2024	M. Aubert, V. Leclercq
		1		39.0404°	46.3929°	1700		Shishkert	27.08.2025	M. Kalashian
			1	38.9960°	46.3776°	1529		Shikahogh State Reserve	27.08.2025	T. Ghrejian
Thecophora	cinerascens	2		40.3966°	45.4933°	2037	Gegharkunik	Tsapatagh	12.06.2024	M. Aubert, V. Leclercq
			1	39.9421°	45.2378°	2140		Selim Pass	01.08.2025	M. Aubert, V. Leclercq, R. Le Divelec
		1		40.3640°	44.2477°	1770	Aragatsotn	Orgov	06.08.2025	M. Aubert, V. Leclercq, R. Le Divelec
		1		39.9585°	45.5529°	2400	Vayots Dzor	Vardahovit	29.07.2025	M. Aubert, V. Leclercq, R. Le Divelec
		4		39.9084°	45.4303°	2100		Arates	31.07.2025	M. Aubert, V. Leclercq, R. Le Divelec
			1	39.9703°	45.2437°	2310		Nshkhark	01.08.2025	M. Aubert, V. Leclercq, R. Le Divelec
		1	2	39.3629°	46.2998°	1832	Syunik	Aghvani	20.06.2024	M. Aubert, V. Leclercq
			1	39.0992°	46.1632°	2080		Lichk	28.08.2025	M. Kalashian
Thecophora	distincta	2		39.9703°	45.2437°	2310	Vayots Dzor	Nshkhark	01.08.2025	M. Aubert, V. Leclercq, R. Le Divelec
Thecophora	fulvipes	2		41.0761°	43.8047°	2010	Shirak	Tavshut	19.08.2025	M. Kalashian
			1	40.7848°	44. 8431°	1650	Tavush	Papanino	02.08.2025	M. Aubert, V. Leclercq, R. Le Divelec
		1		40.7580°	45.0219°	930		Gosh	09.08.2025	N. Grigoryan
			1	39.9084°	45.4303°	2100	Vayots Dzor	Arates	31.07.2025	M. Aubert, V. Leclercq, R. Le Divelec
Sicus	ferrugineus		2				Lori	Stepnavan	07.08.1920	unknown collector
		1		40.7848°	44. 8431°	1650	Tavush	Papanino	02.08.2025	M. Aubert, V. Leclercq, R. Le Divelec
		1		40.8235°	44.9570°	2000		Haghartsin	03.08.2025	M. Aubert, V. Leclercq, R. Le Divelec
		2					Aragatsotn	Hartavan	01.07.1920	unknown collector
		1		39.9703°	45.2437°	2310	Vayots Dzor	Nshkhark	01.08.2025	M. Aubert, V. Leclercq, R. Le Divelec
		2		39.0984°	46.1637°	2048	Syunik	Lichk	25.07.2024	N. Grigoryan
		1		39.0991°	46.1631°	2077		Lichk	16.07.2025	M. Kalashian
Sicus	nigritarsis	2		40.8235°	44.9570°	2000	Tavush	Haghartsin	03.08.2025	M. Aubert, V. Leclercq, R. Le Divelec
Zodion	cinereum		1	40.7580°	45.0219°	930	Tavush	Gosh	09.08.2025	N. Grigoryan
		1					Gegharkunik	Tsapatagh	15.07.1928	A. Schelkovnikov
		4	1	40.3640°	44.2477°	1770	Aragatsotn	Orgov	06.08.2025	M. Aubert, V. Leclercq, R. Le Divelec
			1				Ararat	Armash	10.06.1930	A. Schelkovnikov
		1		39.9784°	45.5470°	2630	Vayots Dzor	Vardahovit	30.07.2025	M. Aubert, V. Leclercq, R. Le Divelec
		2		39.9084°	45.4303°	2100		Arates	31.07.2025	M. Aubert, V. Leclercq, R. Le Divelec
